# Supplementary material for: DNA-Bound Platinum Is the Major Determinant of Cisplatin Sensitivity in Head and Neck Squamous Carcinoma Cells
Source: PLoS One. 2013 Apr 17;8(4):e61555. doi: 10.1371/journal.pone.0061555 (PMC3629194; doi:10.1371/journal.pone.0061555)
Supplement: Table S3 — Relative mRNA expression of the indicated genes in 19 HNSCC cell lines. (XLS) [file pone.0061555.s003.xls]

## Sheet: Suppl. Table 1
Supporting Table S3. Relative mRNA expression of the indicated genes in 19 HNSCC cell lines.
Cell line	CTR1	StDev	OCT1	StDev	OCT2	StDev	OCT3	StDev	ATP7A	StDev	ATP7B	StDev	ATM	StDev	ATR	StDev	BRCA1	StDev	BRCA2	StDev	ERCC1	StDev
UM-SCC-6	0.291183	0.0355116	NA	NA	NA	NA	2.82843	0.156817	0.320856	0.0135993	0.0877778	0.00339379	NA	NA	1.19748	0.20782	1.6358	0.345022	1.97247	0.112456	0.747425	0.096742
UM-SCC-11B	0.269807	0.0435042	0.00401607	0.000588188	0.000468391	0.000295204	0.397768	0.0286751	0.742262	0.0167896	0.145592	0.0148097	1.28208	0.632144	1.50525	0.331154	1.40444	0.0836498	1.76541	0.0436108	0.687771	0.0684242
UM-SCC-14A	0.0842021	0.0120195	NA	NA	NA	NA	0.0220971	0.000499824	0.598739	0.022772	0.125869	0.0433939	NA	NA	0.712025	0.113911	0.469761	0.00325617	0.323088	0.016886	0.615572	0.330037
UM-SCC-14B	0.0401071	0.0135902	0.00255936	0.000191281	1.4779e-05	1.06931e-05	0.032352	0.0106077	0.238159	0.00735714	0.11744	0.0116622	0.812252	0.0254953	0.046714	0.216437	0.469761	0.0100276	0.510506	0.00405778	0.655197	0.067455
UM-SCC-14C	0.11908	0.0217732	NA	NA	NA	NA	0.0384733	0.00391808	0.258816	0.0121868	0.0994421	0.00420714	NA	NA	1.03526	0.178163	0.668964	0.0521784	0.450625	0.0392735	0.646176	0.100772
UM-SCC-22A	0.238159	0.0145284	0.00143972	0.00038994	0.000113896	0.000105131	0.0238478	0.00305417	0.223756	0.00635895	0.0222508	0.00108014	1.77769	0.0798823	0.366021	0.0373795	0.823591	0.0119762	0.598739	0.057384	0.655197	0.132598
UM-SCC-22B	0.496546	0.0347392	0.00111403	0.000288047	ND	ND	0.0252076	0.00583978	0.183011	0.0150364	0.0127797	0.000748303	5.09824	0.386592	0.747425	0.0708085	0.397768	0.0404023	0.214641	0.00951208	0.384219	0.0264882
UM-SCC-38	0.238159	0.0607186	0.00224355	0.000258374	ND	ND	0.00412898	0.000414338	0.136787	0.0075485	0.356013	0.0362496	1.07177	0.070709	0.312083	0.194339	1.40444	0.135571	1.46409	0.502573	0.650671	0.124243
VU-SCC-040	0.160428	0.0263187	0.00173602	0.000142651	9.70343e-05	1.51569e-05	0.0457527	0.00277295	0.360982	0.0607519	0.072293	0.0042742	1.18099	0.206713	0.737135	0.0919073	0.307786	0.045887	0.20166	0.0118615	1.48452	0.126238
VU-SCC-094	0.493116	0.0762612	NA	NA	NA	NA	0.325335	0.0177114	1.38511	0.0900499	0.283221	0.0326165	NA	NA	0.773782	0.210526	3.01049	0.114499	2.41162	0.0805368	1.41421	0.183047
VU-SCC-096	0.493116	0.078366	0.00689612	0.000697511	0.0157337	0.000889584	0.0301855	0.000857844	0.343885	0.00971211	0.0225614	0.00134377	2.44528	0.217926	0.707107	0.0927931	3.68075	0.014679	4.99332	0.2262	4.31691	0.366625
VU-SCC-120	0.262429	0.0595097	0.00168855	0.000435889	0.000114854	4.28694e-05	0.0166308	0.00426456	0.222211	0.00936244	0.0555527	0.00157876	2.07053	0	0.236514	0.12038	1.08673	0.0676859	1.14076	0.0629524	0.219151	0.0282288
VU-SCC-147	0.279322	0.0962971	0.00379943	0.000640622	4.88934e-05	0.0202734	0.00243815	0.00134516	0.476319	0.0280829	0.0337259	0.00254452	1.29235	0.131626	0.395021	0.0599089	1.13288	0.0248688	0.920188	0.0577065	0.68302	0.0695459
VU-SCC-017	0.432269	0.0592535	NA	NA	NA	NA	0.00289946	0.000790487	0.406126	0.00281508	0.0579118	0.0292194	NA	NA	1.56917	0.196522	6.49802	0.283116	2.62079	0.118643	1.18099	0.109746
VU-SCC-OE	0.0698304	0.00979308	0.000488281	6.39348e-05	4.22702e-05	2.09228e-05	0.0197774	0.00138366	0.140632	0.0149436	0.301452	0.0393639	1.31951	0.0505919	0.438303	0.360292	0.403321	0.0370485	0.835088	0.00663774	0.590496	0.00818635
VU-SCC-1131	0.15932	0.015499	0.00114535	0.000228268	9.44559e-05	1.77389e-05	0.0547879	0.0102775	0.293209	0.0308245	0.127627	0.00974282	1.16473	0.0629266	0.895025	0.13375	1.70527	0.048948	2.23457	0.114392	1.14076	0.153795
VU-SCC-1365	0.108819	0.0127636	0.00300171	0.000241916	0.0130482	0.00154216	0.0255594	0.00256486	0.137738	0.00859952	0.0551689	0.00560364	1.07923	0.0113819	0.624165	0.0382313	0.358489	0.0186159	0.366021	0.0301398	0.752623	0.0892966
OHSU-0974	0.301452	0.056817	NA	NA	NA	NA	0.0177013	0.000722563	1.07923	0.0113819	0.420448	0.0331355	NA	NA	2.12874	0.217366	4.85678	0.192167	4.82323	0.155065	1.79005	0.282021
FaDu	0.106579	0.0139612	0.00262576	0.00019287	3.8361e-05	5.06985e-06	0.029977	0.00196478	0.167241	0.0109283	0.0883883	0.00785575	2.65737	0.118328	0.817902	0.120631	1	0.0810153	0.790041	0.158885	0.236514	0.047883
Expression levels are relative to an internal housekeeping gene (GUS: beta-glucuronidase).
NA; not analyzed
ND; not detected
